# Supplementary material for: Applicability of a Chemiluminescence Immunoassay to Screen Postmortem Bile Specimens and Its Agreement with Confirmation Analysis
Source: Int J Mol Sci. 2024 Mar 29;25(7):3825. doi: 10.3390/ijms25073825 (PMC11011420; doi:10.3390/ijms25073825)
Supplement: Supplementary file 1 [file ijms-25-03825-s001.zip]

Archive with 1 entries (1 files):
- ijms-2912667-supplementary.pdf
